# Supplementary material for: Ion Torrent sequencing as a tool for mutation discovery in the flax (Linum usitatissimum L.) genome
Source: Plant Methods. 2015 Mar 14;11:19. doi: 10.1186/s13007-015-0062-x (PMC4363359; doi:10.1186/s13007-015-0062-x)
Supplement: Additional file 1: — Primer sequences and adaptors used for pilot and test studies. [file 13007_2015_62_MOESM1_ESM.xlsx]

## Sheet: Sheet1
1	scaffold20_536009(M)	GAACCGGTGTCTTCATTGTTGCGT	CAGCCAGGTTGCGGAAAGAACATA	248				>1_scaffold20_536009(M)	GAACCGGTGTCTTCATTGTTGCGTNNNNNNNNNNNNNNNNNNNNCAGCCAGGTTGCGGAAAGAACATA
2	scaffold20_536009(M)	AACCGGTGTCTTCATTGTTGCGTC	CAGCCAGGTTGCGGAAAGAACATA	247				>2_scaffold20_536009(M)	AACCGGTGTCTTCATTGTTGCGTCNNNNNNNNNNNNNNNNNNNNCAGCCAGGTTGCGGAAAGAACATA
3	scaffold20_536009(M)	GAACCGGTGTCTTCATTGTTGCGT	AGCCAGGTTGCGGAAAGAACATAG	247				>3_scaffold20_536009(M)	GAACCGGTGTCTTCATTGTTGCGTNNNNNNNNNNNNNNNNNNNNAGCCAGGTTGCGGAAAGAACATAG
4	scaffold20_536009(M)	AACCGGTGTCTTCATTGTTGCGTC	AGCCAGGTTGCGGAAAGAACATAG	246				>4_scaffold20_536009(M)	AACCGGTGTCTTCATTGTTGCGTCNNNNNNNNNNNNNNNNNNNNAGCCAGGTTGCGGAAAGAACATAG
5	scaffold20_536009(M)	CCGGTGTCTTCATTGTTGCGTCTT	CAGCCAGGTTGCGGAAAGAACATA	245				>5_scaffold20_536009(M)	CCGGTGTCTTCATTGTTGCGTCTTNNNNNNNNNNNNNNNNNNNNCAGCCAGGTTGCGGAAAGAACATA
6	scaffold209_296300(Y)	ACTTGAATGGTCGAGGAGACGGAA	AGATGCACAAGAGATGGCCGACTT	245				>6_scaffold209_296300(Y)	ACTTGAATGGTCGAGGAGACGGAANNNNNNNNNNNNNNNNNNNNAGATGCACAAGAGATGGCCGACTT
7	scaffold209_296300(Y)	TACTTGAATGGTCGAGGAGACGGA	AGATGCACAAGAGATGGCCGACTT	246				>7_scaffold209_296300(Y)	TACTTGAATGGTCGAGGAGACGGANNNNNNNNNNNNNNNNNNNNAGATGCACAAGAGATGGCCGACTT
8	scaffold209_296300(Y)	CTTGAATGGTCGAGGAGACGGAAT	AGATGCACAAGAGATGGCCGACTT	244				>8_scaffold209_296300(Y)	CTTGAATGGTCGAGGAGACGGAATNNNNNNNNNNNNNNNNNNNNAGATGCACAAGAGATGGCCGACTT
9	scaffold209_296300(Y)	TTGAATGGTCGAGGAGACGGAATC	AGATGCACAAGAGATGGCCGACTT	243				>9_scaffold209_296300(Y)	TTGAATGGTCGAGGAGACGGAATCNNNNNNNNNNNNNNNNNNNNAGATGCACAAGAGATGGCCGACTT
10	scaffold209_296300(Y)	GCATGTCGGGTTAGAGTTCTCAGT	ACCCTTACTCGAATATGCACCGGA	245				>10_scaffold209_296300(Y)	GCATGTCGGGTTAGAGTTCTCAGTNNNNNNNNNNNNNNNNNNNNACCCTTACTCGAATATGCACCGGA
11	scaffold411_257117(Y)	TCGGAGAAAGTCACATCGTCGGAA	CCGCTAATTTACGCTAATGCGCTC	245	close			>11_scaffold411_257117(Y)	TCGGAGAAAGTCACATCGTCGGAANNNNNNNNNNNNNNNNNNNNCCGCTAATTTACGCTAATGCGCTC
12	scaffold411_257117(Y)	TCGGAGAAAGTCACATCGTCGGAA	CACCGCTAATTTACGCTAATGCGCTC	247	close			>12_scaffold411_257117(Y)	TCGGAGAAAGTCACATCGTCGGAANNNNNNNNNNNNNNNNNNNNCACCGCTAATTTACGCTAATGCGCTC
13	scaffold411_257117(Y)	GTTAGAGAAAGGCAAGACCAACCC	TAGACGGACGAACGGAATCGTAGA	250				>13_scaffold411_257117(Y)	GTTAGAGAAAGGCAAGACCAACCCNNNNNNNNNNNNNNNNNNNNTAGACGGACGAACGGAATCGTAGA
14	scaffold411_257117(Y)	TCGGAGAAAGTCACATCGTCGGAA	CACCGCTAATTTACGCTAATGCGCT	247	close			>14_scaffold411_257117(Y)	TCGGAGAAAGTCACATCGTCGGAANNNNNNNNNNNNNNNNNNNNCACCGCTAATTTACGCTAATGCGCT
15	scaffold411_257117(Y)	TACCTCGGAGAAAGTCACATCGTC	CCGCTAATTTACGCTAATGCGCTC	249	close			>15_scaffold411_257117(Y)	TACCTCGGAGAAAGTCACATCGTCNNNNNNNNNNNNNNNNNNNNCCGCTAATTTACGCTAATGCGCTC
16	scaffold654_19995(W)	GTGGGTTCAATCTTGGTAGGTCGT	AGCCCGAGCTAAATTCGCACAT	244				>16_scaffold654_19995(W)	GTGGGTTCAATCTTGGTAGGTCGTNNNNNNNNNNNNNNNNNNNNAGCCCGAGCTAAATTCGCACAT
17	scaffold654_19995(W)	TGTGGGTTCAATCTTGGTAGGTCG	AGCCCGAGCTAAATTCGCACAT	245				>17_scaffold654_19995(W)	TGTGGGTTCAATCTTGGTAGGTCGNNNNNNNNNNNNNNNNNNNNAGCCCGAGCTAAATTCGCACAT
18	scaffold654_19995(W)	CGCTGCAGTTAACATAGGGTCTGA	GTATTGGGAAACCAGTGAGAGTCG	249				>18_scaffold654_19995(W)	CGCTGCAGTTAACATAGGGTCTGANNNNNNNNNNNNNNNNNNNNGTATTGGGAAACCAGTGAGAGTCG
19	scaffold654_19995(W)	TGGGTTCAATCTTGGTAGGTCGTC	AGCCCGAGCTAAATTCGCACAT	243				>19_scaffold654_19995(W)	TGGGTTCAATCTTGGTAGGTCGTCNNNNNNNNNNNNNNNNNNNNAGCCCGAGCTAAATTCGCACAT
20	scaffold654_19995(W)	TGTGGGTTCAATCTTGGTAGGTCGTC	AGCCCGAGCTAAATTCGCACAT	245				>20_scaffold654_19995(W)	TGTGGGTTCAATCTTGGTAGGTCGTCNNNNNNNNNNNNNNNNNNNNAGCCCGAGCTAAATTCGCACAT
21	scaffold900_176381(R)	AGCTAGGACCTCTTGACGGAAACT	TCAGTTGCTGACTCGTAGTCGGTT	245	close			>21_scaffold900_176381(R)	AGCTAGGACCTCTTGACGGAAACTNNNNNNNNNNNNNNNNNNNNTCAGTTGCTGACTCGTAGTCGGTT
22	scaffold900_176381(R)	AGCTAGGACCTCTTGACGGAAACT	AGTTGCTGACTCGTAGTCGGTTCT	243	close			>22_scaffold900_176381(R)	AGCTAGGACCTCTTGACGGAAACTNNNNNNNNNNNNNNNNNNNNAGTTGCTGACTCGTAGTCGGTTCT
23	scaffold900_176381(R)	AAAGCCGACCTACTGTTCGTGGTA	CTCTTCTGGAGGGCATCATTGTCA	246				>23_scaffold900_176381(R)	AAAGCCGACCTACTGTTCGTGGTANNNNNNNNNNNNNNNNNNNNCTCTTCTGGAGGGCATCATTGTCA
24	scaffold900_176381(R)	AAGCCGACCTACTGTTCGTGGTAT	CTCTTCTGGAGGGCATCATTGTCA	245				>24_scaffold900_176381(R)	AAGCCGACCTACTGTTCGTGGTATNNNNNNNNNNNNNNNNNNNNCTCTTCTGGAGGGCATCATTGTCA
25	scaffold900_176381(R)	TCCGGTTGCTACAGGATTCAGCTA	TTTCTTAACCTCCGAGTTGGAGCC	245	close			>25_scaffold900_176381(R)	TCCGGTTGCTACAGGATTCAGCTANNNNNNNNNNNNNNNNNNNNTTTCTTAACCTCCGAGTTGGAGCC

## Sheet: primers
Additional file 1. Primer sequences and adaptors used for pilot and test studies.
Pilot study
Query	Gene name / annotation	Tag+Fw	primer size	trP1+Rv	primer size	Amplicon
5_scaffold20_536009	S20	CAGTCGGGCGTCATCACCGGTGTCTTCATTGTTGCGTCTT	40	CCTCTCTATGGGCAGTCGGTGATCAGCCAGGTTGCGGAAAGAACATA	47	284
13_scaffold411_257117	S411	CAGTCGGGCGTCATCAGTTAGAGAAAGGCAAGACCAACCC	40	CCTCTCTATGGGCAGTCGGTGATTAGACGGACGAACGGAATCGTAGA	47	289
23_scaffold900_176381	S900	CAGTCGGGCGTCATCAAAAGCCGACCTACTGTTCGTGGTA	40	CCTCTCTATGGGCAGTCGGTGATCTCTTCTGGAGGGCATCATTGTCA	47	285
PME genes
Query		Tag+Fw	primer size	trP1+Rv	primer size	Amplicon
Lus10004720	LuPME10	CAGTCGGGCGTCATCAGTTACATTCAATAGCGAAGAG	37	CCTCTCTATGGGCAGTCGGTGATATCCACCGTGTGCAACCACGTC	45	236
Lus10031470	LuPME79	CAGTCGGGCGTCATCATCCCGATGGCCCACCAGTTCAAC	39	CCTCTCTATGGGCAGTCGGTGATGCGATGTACGAATTCATCAC	43	235
Lus10043035	LuPME105	CAGTCGGGCGTCATCACGTTCGTGGGCTGCAGATTC	36	CCTCTCTATGGGCAGTCGGTGATGTGACACCCCTTTCATTTACG	44	259
G25305	LuPME73	CAGTCGGGCGTCATCAGTTGACGTTTAGGAACACTG	36	CCTCTCTATGGGCAGTCGGTGATGCAGTTCTGGAACACGACGG	43	250
Metabolism genes
Query		Tag+Fw	primer size	trP1+Rv	primer size	Amplicon
Cyclic peptide G24175*	CLE	CAGTCGGGCGTCATCAACCTTGTCTCCTATTTCTGG	36	CCTCTCTATGGGCAGTCGGTGATTCCTGACAACCTTCCTTG	41	245
Acetotalte synthase Lus10029955	ALS-2	CAGTCGGGCGTCATCAATGATACTGAACAACCAGCAT	37	CCTCTCTATGGGCAGTCGGTGATACATCCTCTGAATCCCCTCC	43	246
Acetolate synthase Lus10016751	ALS-1	CAGTCGGGCGTCATCAGTTCAAGAGCTGGCAACTATT	37	CCTCTCTATGGGCAGTCGGTGATGAATTCCACAACCTTCAGCA	43	238
UDP glucuronosyltransferases Lus10017825	UGT	CAGTCGGGCGTCATCAACCACAGCGGACTTATATT	35	CCTCTCTATGGGCAGTCGGTGATCGCATGACTGAGTGAGAA	41	249
* Gene ID from first version of flax assembly
Amplicons sizes are given for second step PCR.
Primer Fw with tag (red) by Travis Glenn and reverse with trP1 (red)
http://www.gvsu.edu/dna/universal-primer-tag-6.htm
					size
Tag by Travis Glenn:				5' CAGTCGGGCGTCATCA 3'	16
trP1 according to Ualberta				5' CCTCTCTATGGGCAGTCGGTGAT 3'	23
