# Supplementary material for: Ion Torrent sequencing as a tool for mutation discovery in the flax (Linum usitatissimum L.) genome
Source: Plant Methods. 2015 Mar 14;11:19. doi: 10.1186/s13007-015-0062-x (PMC4363359; doi:10.1186/s13007-015-0062-x)
Supplement: Additional file 3: — Primer sequences (with barcodes) and adaptors used for second step-pcr. [file 13007_2015_62_MOESM3_ESM.xlsx]

## Sheet: Sheet1
Additional file 3. Primer sequences (with barcodes) and adaptors used for second step-pcr.
primer	sequence	generated by	size
RS_trP1_DQAr3	CCTCTCTATGGGCAGTCGGTGATGCTCTGGTGTGGTTGGAG	Davis	41
trP1	CCTCTCTATGGGCAGTCGGTGAT	Davis	23
A_GLENN_IonXpress_1	CCATCTCATCCCTGCGTGTCTCCGACTCAGCTAAGGTAACCAGTCGGGCGTCATCA	Davis	56
A_GLENN_IonXpress_2	CCATCTCATCCCTGCGTGTCTCCGACTCAGTAAGGAGAACCAGTCGGGCGTCATCA	Davis	56
A_GLENN_IonXpress_3	CCATCTCATCCCTGCGTGTCTCCGACTCAGAAGAGGATTCCAGTCGGGCGTCATCA	Davis	56
A_GLENN_IonXpress_4	CCATCTCATCCCTGCGTGTCTCCGACTCAGTACCAAGATCCAGTCGGGCGTCATCA	Davis	56
A_GLENN_IonXpress_5	CCATCTCATCCCTGCGTGTCTCCGACTCAGCAGAAGGAACCAGTCGGGCGTCATCA	Davis	56
A_GLENN_IonXpress_6	CCATCTCATCCCTGCGTGTCTCCGACTCAGCTGCAAGTTCCAGTCGGGCGTCATCA	Davis	56
A_GLENN_IonXpress_7	CCATCTCATCCCTGCGTGTCTCCGACTCAGTTCGTGATTCCAGTCGGGCGTCATCA	Davis	56
A_GLENN_IonXpress_8	CCATCTCATCCCTGCGTGTCTCCGACTCAGTTCCGATAACCAGTCGGGCGTCATCA	Davis	56
A_GLENN_IonXpress_9	CCATCTCATCCCTGCGTGTCTCCGACTCAGTGAGCGGAACCAGTCGGGCGTCATCA	Davis	56
A_GLENN_IonXpress_10	CCATCTCATCCCTGCGTGTCTCCGACTCAGCTGACCGAACCAGTCGGGCGTCATCA	Davis	56
A_GLENN_IonXpress_11	CCATCTCATCCCTGCGTGTCTCCGACTCAGTCCTCGAATCCAGTCGGGCGTCATCA	Davis	56
A_GLENN_IonXpress_12	CCATCTCATCCCTGCGTGTCTCCGACTCAGTAGGTGGTTCCAGTCGGGCGTCATCA	Davis	56
A_GLENN_IonXpress_13	CCATCTCATCCCTGCGTGTCTCCGACTCAGTCTAACGGACCAGTCGGGCGTCATCA	Davis	56
A_GLENN_IonXpress_14	CCATCTCATCCCTGCGTGTCTCCGACTCAGTTGGAGTGTCCAGTCGGGCGTCATCA	Davis	56
A_GLENN_IonXpress_15	CCATCTCATCCCTGCGTGTCTCCGACTCAGTCTAGAGGTCCAGTCGGGCGTCATCA	Davis	56
A_GLENN_IonXpress_16	CCATCTCATCCCTGCGTGTCTCCGACTCAGTCTGGATGACCAGTCGGGCGTCATCA	Davis	56
A_GLENN_IonXpress_17	CCATCTCATCCCTGCGTGTCTCCGACTCAGTCTATTCGTCCAGTCGGGCGTCATCA	Davis	56
A_GLENN_IonXpress_18	CCATCTCATCCCTGCGTGTCTCCGACTCAGAGGCAATTGCCAGTCGGGCGTCATCA	Davis	56
A_GLENN_IonXpress_19	CCATCTCATCCCTGCGTGTCTCCGACTCAGTTAGTCGGACCAGTCGGGCGTCATCA	Davis	56
A_GLENN_IonXpress_20	CCATCTCATCCCTGCGTGTCTCCGACTCAGCAGATCCATCCAGTCGGGCGTCATCA	Davis	56
A_GLENN_IonXpress_21	CCATCTCATCCCTGCGTGTCTCCGACTCAGTCGCAATTACCAGTCGGGCGTCATCA	Davis	56
A_GLENN_IonXpress_22	CCATCTCATCCCTGCGTGTCTCCGACTCAGTTCGAGACGCCAGTCGGGCGTCATCA	Davis	56
A_GLENN_IonXpress_23	CCATCTCATCCCTGCGTGTCTCCGACTCAGTGCCACGAACCAGTCGGGCGTCATCA	Davis	56
A_GLENN_IonXpress_24	CCATCTCATCCCTGCGTGTCTCCGACTCAGAACCTCATTCCAGTCGGGCGTCATCA	Davis	56
A_GLENN_IonXpress_25	CCATCTCATCCCTGCGTGTCTCCGACTCAGCCTGAGATACCAGTCGGGCGTCATCA	Davis	56
A_GLENN_IonXpress_26	CCATCTCATCCCTGCGTGTCTCCGACTCAGTTACAACCTCCAGTCGGGCGTCATCA	Davis	56
A_GLENN_IonXpress_27	CCATCTCATCCCTGCGTGTCTCCGACTCAGAACCATCCGCCAGTCGGGCGTCATCA	Davis	56
A_GLENN_IonXpress_28	CCATCTCATCCCTGCGTGTCTCCGACTCAGATCCGGAATCCAGTCGGGCGTCATCA	Davis	56
